# Supplementary material for: Evaluation of the “15 Minute Challenge”: A Workplace Health and Wellbeing Program
Source: Healthcare (Basel). 2024 Jun 24;12(13):1255. doi: 10.3390/healthcare12131255 (PMC11241525; doi:10.3390/healthcare12131255)
Supplement: Supplementary file 1 [file healthcare-12-01255-s001.zip]

Archive with 1 entries (1 files):
- healthcare-3016963-supplementary.pdf
